# Supplementary material for: Tracking and characterization of a novel conjugative transposon identified by shotgun transposon mutagenesis
Source: Front Microbiol. 2024 Mar 26;15:1241582. doi: 10.3389/fmicb.2024.1241582 (PMC11005914; doi:10.3389/fmicb.2024.1241582)
Supplement: Supplementary file 2 [file Table_2.XLSX]

## Sheet: BV.pttp
Table S2. P. vulgatus ATCC8482 PvCTn annotation
Start	Stop	Strand	aa_length	Gene	Synonym	COG	Product	Type	nt_length	Operon #	Phage description	PFAM	PFAM_Descrption	TIGRFAM	TIGRFAM_Descrption	KEGG_path	KEGG_orthology	EC_No
4201098	4202597	+	499	-	BVU3359	-	transposase	CDS	1500	1		PF13102	Phage integrase SAM-like domain
4202835	4203041	+	68	-	BVU3360	-	hypothetical protein	CDS	207	1
4203311	4204354	-	347	-	BVU3361	-	hypothetical protein	CDS	1044	2
4204436	4205296	-	286	-	BVU3362	COG1397O	ADP-ribosylglycohydrolase	CDS	861	2		PF03747	ADP-ribosylglycohydrolase				K05521	draG
4205787	4206047	-	86	-	BVU3363	-	hypothetical protein	CDS	261	3
4206054	4206449	+	131	-	BVU3364	-	hypothetical protein	CDS	396	4
4206503	4208098	+	531	-	BVU3365	-	putative mobilization protein	CDS	1596	4		PF03432	Relaxase/Mobilisation nuclease domain
4208308	4209156	+	282	parA	BVU3366	-	putative ParA-related protein	CDS	849	5		PF01656, PF09140, PF03205, PF02374, PF07015	CobQ/CobB/MinD/ParA nucleotide binding domain , ATPase MipZ , Molybdopterin guanine dinucleotide synthesis prot , Anion-transporting ATPase , VirC1 protein
4209607	4210197	+	196	-	BVU3367	-	hypothetical protein	CDS	591	5
4210206	4210895	+	229	-	BVU3368	-	hypothetical protein	CDS	690	5
4211023	4211421	+	132	traE	BVU3369	-	conserved protein found in conjugative transposon TraE	CDS	399	5		PF13572	Domain of unknown function (DUF4134)
4211451	4211741	+	96	-	BVU3370	-	hypothetical protein	CDS	291	5
4211758	4214058	+	766	traG1	BVU3371	COG3451U	conserved hypothetical protein found in conjugative transposon TraG	CDS	2301	5		PF12846	AAA-like domain
4214158	4214308	+	0	-	BVU_19m	-	RF02012 group-II-D1D4-7	misc_RNA	151	5
4214682	4216337	+	551	-	BVU3372	COG3344L,COG2801L	putative reverse transcriptase	CDS	1656	5		PF00078, PF13655, PF08388	Reverse transcriptase (RNA-dependent DNA polymera , N-terminal domain of reverse transcriptase , Group II intron; maturase-specific domain	TIGR04416	group_II_RT_mat: group II intron reverse transcrip		K00986, K01175	E2.7.7.49, E3.1.-.-
4216340	4216999	+	219	traG2	BVU3373	COG3451U	conserved hypothetical protein found in conjugative transposon TraG	CDS	660	5		PF12846	AAA-like domain
4216413	4216489	+	0	-	BVU_20m	-	RF00029 Intron_gpII	misc_RNA	77	5
4216987	4217724	+	245	-	BVU3374	-	hypothetical protein	CDS	738	5
4218541	4218942	+	133	-	BVU3376	-	hypothetical protein	CDS	402	5
4219152	4220291	+	379	traJ	BVU3377	-	conserved hypothetical protein found in conjugative transposon TraJ	CDS	1140	5
4220310	4220906	+	198	traK	BVU3378	-	conserved protein found in conjugative transposon TraK	CDS	597	5				TIGR03781	Bac_Flav_CT_K: Bacteroides conjugative transposon
4221008	4221499	+	163	-	BVU3379	-	hypothetical protein	CDS	492	5
4221496	4222734	+	412	traM	BVU3380	-	conserved protein found in conjugative transposon TraM	CDS	1239	5		PF12508	Protein of unknown function (DUF3714)	TIGR03779	Bac_Flav_CT_M: Bacteroides conjugative transposon
4222870	4223742	+	290	traN	BVU3381	-	conserved protein found in conjugative transposon TraN	CDS	873	5		PF13595	Domain of unknown function (DUF4138)	TIGR03780	Bac_Flav_CT_N: Bacteroides conjugative transposon
4223746	4224219	+	157	-	BVU3382	-	hypothetical protein	CDS	474	5
4224242	4226578	+	778	virD4	BVU3383	COG3505U	putative mobilization protein	CDS	2337	5		PF02534, PF12696, PF10412	Type IV secretory system Conjugative DNA transfer , TraM recognition site of TraD and TraG , Type IV secretion-system coupling protein DNA-bind
4226633	4227328	+	231	traX	BVU3384	-	putative conjugative transposon gene TraX	CDS	696	5		PF05857	TraX protein
4227312	4228385	-	357	-	BVU3385	-	hypothetical protein	CDS	1074	6
4228385	4229479	-	364	-	BVU3386	-	putative ATPase involved in DNA repair	CDS	1095	6
4229749	4230276	-	175	-	BVU3387	-	hypothetical protein	CDS	528	6
4231106	4231963	+	285	-	BVU3388	-	hypothetical protein	CDS	858	7		PF13351, PF13101	Protein of unknown function (DUF4099) , Protein of unknown function (DUF3945)
4231976	4233244	+	422	-	BVU3389	COG0249L	putative DNA mismatch repair protein mutS	CDS	1269	7		PF01624	MutS domain I			bvu03430 // Mismatch repair	K03555	mutS
4233512	4234837	+	441	-	BVU3390	COG4227L,COG4643S	putative DNA primase	CDS	1326	7		PF08401	Domain of unknown function (DUF1738)			bvu00520 // Amino sugar and nucleotide sugar metabolism /// bvu01100 // Metabolic pathways	K00992	E2.7.7.-
4234854	4236038	+	394	-	BVU3391	-	hypothetical protein	CDS	1185	7		PF13154, PF13155	Protein of unknown function (DUF3991) , Toprim-like
4236043	4236786	+	247	-	BVU3392	-	hypothetical protein	CDS	744	7
4236884	4237423	+	179	exc	BVU3393	COG0550L	putative DNA topoisomerase I	CDS	540	7							K03169	topB
4237420	4237980	+	186	-	BVU3394	-	hypothetical protein	CDS	561	7		PF02757	YLP motif
4237977	4238654	+	225	-	BVU3395	-	hypothetical protein	CDS	678	7	3rd insertion site
4238682	4238858	+	58	-	BVU3396	-	hypothetical protein	CDS	177	7		PF07432	Histone H1-like protein Hc1
4238953	4239150	+	65	-	BVU3397	-	hypothetical protein	CDS	198	8
4239195	4239497	+	100	-	BVU3398	-	hypothetical protein	CDS	303	8
4239816	4240247	+	143	-	BVU3399	-	hypothetical protein	CDS	432	8		PF14058	PcfK-like protein
4240244	4241518	+	424	-	BVU3400	-	hypothetical protein	CDS	1275	8		PF14284	PcfJ-like protein
4241870	4242634	+	254	-	BVU3401	COG1192D	ATPase involved in chromosome partitioning	CDS	765	9		PF01656, PF09140, PF06564, PF02374, PF13614	CobQ/CobB/MinD/ParA nucleotide binding domain , ATPase MipZ , YhjQ protein , Anion-transporting ATPase , AAA domain				K03496	parA, soj
4242720	4243193	+	157	-	BVU3402	-	hypothetical protein	CDS	474	9	1st Insertion Site
4243322	4245262	-	646	-	BVU3403	-	conserved hypothetical protein, putative ribose phosphate pyrophosphokinase	CDS	1941	10						bvu03018 // RNA degradation	K03654	recQ
4245259	4246176	-	305	-	BVU3404	-	hypothetical protein	CDS	918	10
4246179	4246676	-	165	-	BVU3405	COG0546R	putative phosphatase	CDS	498	10		PF13419, PF13242, PF00702, PF03031	Haloacid dehalogenase-like hydrolase , HAD-hyrolase-like , haloacid dehalogenase-like hydrolase , NLI interacting factor-like phosphatase	TIGR01549	HAD-SF-IA-v1: HAD hydrolase; family IA; variant 1	bvu00630 // Glyoxylate and dicarboxylate metabolism /// bvu01100 // Metabolic pathways /// bvu01110 // Biosynthesis of secondary metabolites /// bvu01130 // Biosynthesis of antibiotics	K01091	E3.1.3.18, gph
4246673	4247653	-	326	-	BVU3406	COG0758LU	putative DNA processing enzyme DprA	CDS	981	10		PF02481	DNA recombination-mediator protein A	TIGR00732	DNA protecting protein DprA		K04096	smf
4248411	4248884	+	157	-	BVU3407	-	hypothetical protein	CDS	474	11	89% nt identical to BVU3402+us region
4248931	4248973	+	0	-	BVU_288tt	-	RNIE terminator	TransTerm	43
4248971	4249204	-	77	-	BVU3408	-	hypothetical protein	CDS	234	12
4249215	4251476	-	753	-	BVU3409	COG0507L,COG3385L	ATP-dependent exonuclease V, alpha subunit - helicase superfamily I member	CDS	2262	12		PF13604, PF14490, PF13538, PF13245, PF14520, PF05127	AAA domain , Helix-hairpin-helix containing domain , UvrD-like helicase C-terminal domain , Part of AAA domain , Helix-hairpin-helix domain , Helicase	TIGR01448	recD_rel: helicase; RecD/TraA family	bvu03440 // Homologous recombination	K03581, K01144	recD, E3.1.11.5
4251782	4254865	-	1027	-	BVU3410	COG0610V	type I restriction enzyme HsdR, putative	CDS	3084	12		PF04851, PF04313, PF00270	Type III restriction enzyme; res subunit , Type I restriction enzyme R protein N terminus (H , DEAD/DEAH box helicase				K01153	hsdR
4254872	4256677	-	601	-	BVU3411	COG1479S	hypothetical protein	CDS	1806	12		PF03235, PF07510	Protein of unknown function DUF262 , Protein of unknown function (DUF1524)
4256679	4257971	-	430	-	BVU3412	COG0732V	type I restriction-modification system S subunit	CDS	1293	12		PF01420, PF01420	Type I restriction modification DNA specificity d , Type I restriction modification DNA specificity d				K01154	hsdS
4257976	4260291	-	771	-	BVU3413	COG0286V	type I restriction-modification system M subunit	CDS	2316	12		PF02384, PF12161, PF13659, PF01170	N-6 DNA Methylase , HsdM N-terminal domain , Methyltransferase domain , Putative RNA methylase family UPF0020				K03427	hsdM
4260298	4260684	-	128	-	BVU3414	-	hypothetical protein	CDS	387	12
4260689	4260898	-	69	-	BVU3415	-	Putative Helix-turn-helix domain	CDS	210	12		PF13443, PF01381	Cro/C1-type HTH DNA-binding domain , Helix-turn-helix
4260726	4261202	+	158	-	BVU3416	-	hypothetical protein	CDS	477	13	89% nt identical to BVU3417
4261345	4261878	+	177	-	BVU3417	-	hypothetical protein	CDS	534	13	4th insertion site
4262238	4262600	+	120	-	BVU3418	-	hypothetical protein	CDS	363	13
4262685	4263062	+	125	-	BVU3419	-	hypothetical protein	CDS	378	14	2nd Insertion site
4263096	4263488	-	130	-	BVU3420	-	Putative Helix-turn-helix domain	CDS	393	15		PF12728	Helix-turn-helix domain	TIGR01764	DNA binding domain, excisionase family
4264216	4264785	+	189	-	BVU3421	-	putative ribose phosphate pyrophosphokinase	CDS	570	16
4264788	4265285	+	165	-	BVU3422	COG4474S	hypothetical protein	CDS	498	16		PF06908	Protein of unknown function (DUF1273)
4265569	4266246	+	225	-	BVU3423	COG1974KT	putative SOS-response transcriptional repressor	CDS	678	17		PF00717	Peptidase S24-like				K03503, K01356	DPO5D, umuD, E3.4.21.88, lexA
4267699	4268196	+	165	-	BVU3426	-	Putative Helix-turn-helix domain	CDS	498	17		PF01381, PF13560, PF12844, PF13443	Helix-turn-helix , Helix-turn-helix domain , Helix-turn-helix domain , Cro/C1-type HTH DNA-binding domain
4268206	4269261	+	351	-	BVU3427	-	HNH endonuclease	CDS	1056	17		PF13392	HNH endonuclease
4269504	4269788	+	94	-	BVU3428	COG0776L	DNA-binding protein HU	CDS	285	17		PF00216	Bacterial DNA-binding protein				K03530, K04764, K05788	hupB, ihfA, himA, ihfB, himD
4269839	4269879	-	0	-	BVU_289tt	-	RNIE terminator	TransTerm	41
4269849	4269889	+	0	-	BVU_290tt	-	RNIE terminator	TransTerm	41
4269875	4271446	-	523	-	BVU3429	COG2865K	Putative Helix-turn-helix domain	CDS	1572	18		PF04326, PF13749, PF08279, PF08220, PF13412	Divergent AAA domain , ATP-dependent DNA helicase recG C-terminal , HTH domain , DeoR-like helix-turn-helix domain , Winged helix-turn-helix DNA-binding				K01529	E3.6.1.-
4271584	4274874	-	1096	-	BVU3430	COG0358L	DNA primase	CDS	3291	18		PF01807, PF08275, PF13662	CHC2 zinc finger , DNA primase catalytic core; N-terminal domain , Toprim domain	TIGR01391, TIGR01435	DNA primase, glutamate--cysteine ligase/gamma-glutamylcysteine synthetase	bvu03030 // DNA replication	K02316	dnaG
4275074	4274871	-			BVU_RS21735		Putative Helix-turn-helix domain	CDS		18		PF12728	HTH_17 Helix-turn-helix domain
4275265	4275582	-	105	-	BVU3432	-	Putative Helix-turn-helix domain	CDS	318	18		PF13411	MerR HTH family regulatory protein
4275790	4275599	-			BVU_RS21835		hypothetical protein	CDS		18
4275934	4276383	+	149	-	BVU3433	-	Putative Helix-turn-helix domain	CDS	450	19		PF01381	Helix-turn-helix
