# Supplementary material for: Tracking and characterization of a novel conjugative transposon identified by shotgun transposon mutagenesis
Source: Front Microbiol. 2024 Mar 26;15:1241582. doi: 10.3389/fmicb.2024.1241582 (PMC11005914; doi:10.3389/fmicb.2024.1241582)
Supplement: Supplementary file 3 [file Table_3.XLSX]

## Sheet: Table_SX
Table S3. Genomes Screened for the Presence of PvCTn-like MGEs
Organism	RefSeq Accession	BVU3433 homologs	Metagenome Marker Gene Mapping
Alistipes finegoldii DSM 17242	NC_018011		X
Alistipes indistinctus YIT 12060	NZ_ADLD00000000		X
Alistipes putredinis DSM 17216	NZ_ABFK00000000		X
Alistipes shahii WAL 8301	NC_021030		X
Alistipes sp. HGB5	NZ_AENZ00000000
Alistipes sp. JC136	NZ_CAEG00000000		X
Bacteroides caccae ATCC 43185	NZ_AAVM00000000		X
Bacteroides caccae CL03T12C61	NZ_AGXF00000000	HMPREF106101608
Bacteroides cellulosilyticus CL02T12C19	NZ_AGXG00000000
Bacteroides cellulosilyticus DSM 14838	NZ_ACCH00000000
Bacteroides cellulosilyticus WH2	NZ_ATFI00000000		X
Bacteroides clarus YIT 12056	NZ_AFBM00000000		X
Bacteroides coprocola DSM 17136	NZ_ABIY00000000		X
Bacteroides coprophilus DSM 18228	NZ_ACBW00000000	BACCOPRO00036	X
Bacteroides dorei 5_1_36/D4	NZ_ACDI00000000	BSEG02450
Bacteroides dorei 9_1_42FAA	NZ_ACAA00000000
Bacteroides dorei CL02T00C15	NZ_AGXH00000000		X
Bacteroides dorei CL02T12C06	NZ_AGXJ00000000
Bacteroides dorei CL03T12C01	NZ_AGXI00000000
Bacteroides dorei DSM 17855	NZ_ABWZ00000000	BACDOR02565
Bacteroides eggerthii 1_2_48FAA	NZ_ACWG00000000		X
Bacteroides eggerthii DSM 20697	NZ_ABVO00000000
Bacteroides faecis MAJ27	NZ_AGDG00000000		X
Bacteroides finegoldii CL09T03C10	NZ_AGXW00000000		X
Bacteroides finegoldii DSM 17565	NZ_ABXI00000000	BACFIN06730
Bacteroides fluxus YIT 12057	NZ_AFBN00000000		X
Bacteroides fragilis 2_1_16	NZ_ACPP00000000
Bacteroides fragilis 2_1_56FAA	NZ_ACWI00000000
Bacteroides fragilis 3_1_12	NZ_ABZX00000000
Bacteroides fragilis 3_2_5	NZ_ACIB00000000
Bacteroides fragilis 638R	NC_016776
Bacteroides fragilis CL03T00C08	NZ_AGXK00000000
Bacteroides fragilis CL03T12C07	NZ_AGXL00000000
Bacteroides fragilis CL05T00C42	NZ_AGXO00000000
Bacteroides fragilis CL05T12C13	NZ_AGXP00000000
Bacteroides fragilis CL07T00C01	NZ_AGXM00000000
Bacteroides fragilis CL07T12C05	NZ_AGXN00000000
Bacteroides fragilis HMW 610	NZ_AGXQ00000000
Bacteroides fragilis HMW 615	NZ_AGXR00000000	HMPREF120402563
Bacteroides fragilis HMW 616	NZ_ALOB00000000		X
Bacteroides fragilis NCTC 9343	NC_003228		X
Bacteroides fragilis YCH46	NC_006347
Bacteroides helcogenes P 36-108	NC_014933		X
Bacteroides intestinalis DSM 17393	NZ_ABJL00000000		X
Bacteroides nordii CL02T12C05	NZ_AGXS00000000		X
Bacteroides oleiciplenus YIT 12058	NZ_ADLF00000000		X
Bacteroides ovatus 3_1_23	NZ_ACRS00000000
Bacteroides ovatus 3_8_47FAA	NZ_ACWH00000000	HMPREF101701100
Bacteroides ovatus ATCC 8483	NZ_AAXF00000000	BACOVA02352
Bacteroides ovatus CL02T12C04	NZ_AGXT00000000		X
Bacteroides ovatus CL03T12C18	NZ_AGXU00000000
Bacteroides ovatus SD CC 2a	NZ_ADMP00000000
Bacteroides ovatus SD CMC 3f	NZ_ADMO00000000
Bacteroides plebeius DSM 17135	NZ_ABQC00000000		X
Bacteroides salanitronis DSM 18170	NC_015164		X
Bacteroides salyersiae CL02T12C01	NZ_AGXV00000000		X
Bacteroides sp. 2_1_33B	NZ_ACPR00000000
Bacteroides sp. 2_1_7	NZ_ABZY00000000
Bacteroides sp. 2_2_4	NZ_ABZZ00000000
Bacteroides sp. 20_3	NZ_ACRQ00000000
Bacteroides sp. 3_1_19	NZ_ADCJ00000000
Bacteroides sp. 3_1_33FAA	NZ_ACPS00000000
Bacteroides sp. CF50	NC_022526		X
Bacteroides ovatus D2	NZ_ACGA00000000	BacD2010100022192
Bacteroides sp. D20	NZ_ACPT00000000
Bacteroides sp. D22	NZ_ADCK00000000
Bacteroides stercoris ATCC 43183	NZ_ABFZ00000000		x
Bacteroides thetaiotaomicron 1_1_6	NZ_ACIC00000000
Bacteroides thetaiotaomicron 1_1_14	NZ_ACRP00000000
Bacteroides thetaiotaomicron 3731	NC_Bthetaiotaomicron3731
Bacteroides thetaiotaomicron 7330	NC_Bthetaiotaomicron7330	Bthe7334223
Bacteroides thetaiotaomicron VPI-C11-15	SAMN18350527
Bacteroides thetaiotaomicron VPI-0633-1	SAMN18350524
Bacteroides thetaiotaomicron VPI-0940-1	SAMN18350525
Bacteroides thetaiotaomicron VPI-5482	NC_004703		X
Bacteroides thetaiotaomicron VPI-J19-343	SAMN18350526
Bacteroides uniformis VPI-61	SAMN18350528
Bacteroides uniformis VPI-909	SAMN18350529	BUC092479
Bacteroides uniformis VPI-C20-25	SAMN18350530
Bacteroides uniformis VPI-C7-17	SAMN18350531	BUE011375
Bacteroides dorei VPI-2277º	SAMN18350535
Bacteroides dorei VPI-3776Aº	SAMN18350536
Bacteroides nordii WAL7936*	SAMN18350534
Bacteroides uniformis 4_1_36	NZ_ACTC00000000
Bacteroides uniformis ATCC 8492	NZ_AAYH00000000		X
Bacteroides uniformis CL03T00C23	NZ_AGXX00000000	HMPREF107203335
Bacteroides uniformis CL03T12C37	NZ_AGXY00000000	HMPREF107301754
Bacteroides uniformis str. VPI-R5-33	SAMN18350532
Bacteroides vulgatus 3_1_40A	NZ_ACRT00000000	HMPREF901101412
Bacteroides vulgatus 4_3_47FAA	NZ_ACDR00000000	BSFG01134
Bacteroides vulgatus ATCC 8482	NC_009614	BVU3433
Bacteroides vulgatus CL09T03C04	NZ_AGXZ00000000		X
Bacteroides vulgatus PC510	NZ_ADKO00000000
Bacteroides vulgatus str. VPI-2365	SAMN14525940	BVL053895
Bacteroides vulgatus str. VPI-4025	SAMN14525944	BVL013309
Bacteroides vulgatus str. VPI-4496.2	SAMN14525945
Bacteroides vulgatus str. VPI-5710	SAMN14525942
Bacteroides dorei str. VPI-6598B	SAMN18350537
Bacteroides vulgatus VPI-4245	SAMN14525939	BVG051495
Bacteroides vulgatus VPI-4506	SAMN14525946
Bacteroides vulgatus VPI-6186	SAMN14525941
Bacteroides WH2	NC_BWH2
Bacteroides xylanisolvens 1_1_30	NZ_ADCL00000000
Bacteroides xylanisolvens 2_1_22	NZ_ACPQ00000000
Bacteroides xylanisolvens CL03T12C04	NZ_AGXE00000000
Bacteroides xylanisolvens D1	NZ_ACAB00000000
Bacteroides xylanisolvens SD CC 1b	NZ_ADKP00000000		X
Bacteroides xylanisolvens XB1A	NC_BxylanisolvensXB1A
Barnesiella intestinihominis YIT 11860	NZ_ADLE00000000
Dysgonomonas gadei ATCC BAA-286	NZ_ADLV00000000		X
Dysgonomonas mossii DSM 22836	NZ_ADLW00000000		X
Odoribacter laneus YIT 12061	NZ_ADMC00000000		X
Odoribacter splanchnicus DSM 20712	NC_015160	Odosp3613	X
Parabacteroides distasonis ATCC 8503	NC_009615		X
Parabacteroides distasonis CL03T12C09	NZ_AGZM00000000
Parabacteroides distasonis CL09T03C24	NZ_AGZN00000000
Parabacteroides goldsteinii CL02T12C30	NZ_AGZO00000000		X
Parabacteroides johnsonii CL02T12C29	NZ_AGZP00000000	HMPREF107702926
Parabacteroides johnsonii DSM 18315	NZ_ABYH00000000		X
Parabacteroides merdae ATCC 43184	NZ_AAXE00000000		X
Parabacteroides merdae CL03T12C32	NZ_AGZQ00000000
Parabacteroides merdae CL09T00C40	NZ_AJPU00000000	HMPREF107800645
Parabacteroides sp. D13	NZ_ACPW00000000
Parabacteroides sp. D25	NZ_ACUA00000000
Paraprevotella clara YIT 11840	NZ_AFFY00000000		X
Paraprevotella xylaniphila YIT 11841	NZ_AFBR00000000		X
Porphyromonas gingivalis ATCC 33277	NC_010729		X
Porphyromonas gingivalis TDC60	NC_015571
Porphyromonas gingivalis W83	NC_002950
Prevotella copri DSM 18205	NZ_ACBX00000000		X
Prevotella salivae DSM 15606	NZ_AEQO00000000		X
Prevotella stercorea DSM 18206	NZ_AFZZ00000000		X
Tannerella forsythia ATCC 43037	NC_016610		X
Tannerella sp. 6_1_58FAA_CT1	NZ_ACWX00000000		X
* Originally deposited in the VPI strain collection as B. uniformis
º Originally deposited in VPI strain collection as B. vulgatus
