# Supplementary material for: Tracking and characterization of a novel conjugative transposon identified by shotgun transposon mutagenesis
Source: Front Microbiol. 2024 Mar 26;15:1241582. doi: 10.3389/fmicb.2024.1241582 (PMC11005914; doi:10.3389/fmicb.2024.1241582)
Supplement: Supplementary file 4 [file Table_4.XLSX]

## Sheet: RNASeq Sample and Read Data
Table S4A RNAseq data generated for Bacteroidota species, a transconjugant, and conjugation mass used in this study, Related to Figure 4
Sample	Sequencer	Chemistry	Read Length (bp)	Raw Reads	Quality Filtered Read Pairs	Mapped to P. vulgatus ATCC 8482	% reads mapped	Mapped to B. thetaiotaomicron VPI-5482	% reads mapped	Reads mapped to PvCTn	% reads mapped
P. vulgatus ATCC 8482 ∆tdk - I	NextSeq500	NextSeq 500/550 Mid Output Kit v2.5	2x75	10097723	8886439	8045065	0.905319	n/a	n/a	4707	0.000529683
P. vulgatus ATCC 8482 ∆tdk - II	NextSeq500	NextSeq 500/550 Mid Output Kit v2.5	2x75	30161318	27600884	25489270	0.923495	n/a	n/a	9493	0.000343938
P. vulgatus ATCC 8482 ∆tdk - III	NextSeq500	NextSeq 500/550 Mid Output Kit v2.5	2x75	17500257	15910528	15224174	0.956862	n/a	n/a	6452	0.000405518
P. vulgatus ATCC 8482 ∆tdk ∆BVU3433 - I	NextSeq500	NextSeq 500/550 Mid Output Kit v2.5	2x75	6119937	5177945	4561126	0.880876	n/a	n/a	266350	0.0514393
P. vulgatus ATCC 8482 ∆tdk ∆BVU3433 - II	NextSeq500	NextSeq 500/550 Mid Output Kit v2.5	2x75	27471788	25254452	23845294	0.944202	n/a	n/a	1447882	0.0573318
P. vulgatus ATCC 8482 ∆tdk ∆BVU3433 - III	NextSeq500	NextSeq 500/550 Mid Output Kit v2.5	2x75	15293186	13912474	12576060	0.903941	n/a	n/a	825308	0.0593214
B. thetaiotaomicron VPI-5482 PvCTn:tetQ_∆BVU3433 - I	NextSeq500	NextSeq 500/550 Mid Output Kit v2.5	2x75	5430184	4712565	201288	0.042713	4192502	0.889643	3667	0.000778133
B. thetaiotaomicron VPI-5482 PvCTn:tetQ_∆BVU3433 - II	NextSeq500	NextSeq 500/550 Mid Output Kit v2.5	2x75	10389722	9572865	559727	0.0584702	8848453	0.924327	6518	0.000680883
B. thetaiotaomicron VPI-5482 PvCTn:tetQ_∆BVU3433 - III	NextSeq500	NextSeq 500/550 Mid Output Kit v2.5	2x75	15075277	13751137	1957476	0.14235	12947228	0.941539	4015	0.000291976
P. vulgatus pNBU2_tetQ + B. thetaiotaomicron pNBU2_ermG - I	NextSeq500	NextSeq 500/550 Mid Output Kit v2.5	2x75	5708649	4856309	4023585	0.828527	1128385	0.232354	1334	0.000274694
P. vulgatus pNBU2_tetQ + B. thetaiotaomicron pNBU2_ermG - II	NextSeq500	NextSeq 500/550 Mid Output Kit v2.5	2x75	7796486	7185141	5869262	0.816861	1460588	0.203279	2805	0.000390389
P. vulgatus pNBU2_tetQ + B. thetaiotaomicron pNBU2_ermG - III	NextSeq500	NextSeq 500/550 Mid Output Kit v2.5	2x75	11529792	10671344	8934369	0.83723	2360197	0.221171	3692	0.000345973

## Sheet: RNASeq_Log2FC_Diff_Expression
Table S4B. RNASeq Differential Expression, Related to Figure 4
Log2 fold change compared to P. vulgatus WT
Synonym	Product	P. vulgatus ∆BVU3433	B. thetaiotaomicron ∆tdk pNBU2_erm IS4_PvCTn:tetQ_∆BVU3433	P. vulgatus & B. thetaiotaomicron conjugation
BVU3359	transposase	-1	-1.16993	-1.80735
BVU3360	hypothetical protein	undefined	0	-2
BVU3361	hypothetical protein	-3.5025	0.333215	-1.07529
BVU3362	ADP-ribosylglycohydrolase	-3.56071	-0.217591	-1.46855
BVU3363	hypothetical protein	undefined	undefined	undefined
BVU3364	hypothetical protein	-3.45943	0.544068	B. vulgatus ∆tdk expression only
BVU3365	putative mobilization protein	-3.45943	0.477121	-0.415037
BVU3366	putative ParA-related protein	-5.79312	2.16435	-0.734988
BVU3367	hypothetical protein	-6.9542	B. vulgatus ∆tdk expression only	-0.836501
BVU3368	hypothetical protein	-7.28672	B. vulgatus ∆tdk expression only	-0.788496
BVU3369	conserved protein found in conjugative transposon TraE	-8.79604	B. vulgatus ∆tdk expression only	-0.839535
BVU3370	hypothetical protein	-9.90989	B. vulgatus ∆tdk expression only	-1.90689
BVU3371	conserved hypothetical protein found in conjugative transposon TraG	-9.05166	B. vulgatus ∆tdk expression only	-0.798366
BVU3372	putative reverse transcriptase	-10.5426	1.17483	0.337901
BVU3373	conserved hypothetical protein found in conjugative transposon TraG	-9.84784	B. vulgatus ∆tdk expression only	-0.378512
BVU3374	hypothetical protein	-8.13186	B. vulgatus ∆tdk expression only	-0.0740006
BVU3376	hypothetical protein	P. vulgatus ∆BVU3433 expression only	B. vulgatus ∆tdk expression only	-0.736966
BVU3377	conserved hypothetical protein found in conjugative transposon TraJ	P. vulgatus ∆BVU3433 expression only	B. vulgatus ∆tdk expression only	-2
BVU3378	conserved protein found in conjugative transposon TraK	P. vulgatus ∆BVU3433 expression only	B. vulgatus ∆tdk expression only	-3.16993
BVU3379	hypothetical protein	-9.60363	B. vulgatus ∆tdk expression only	0.352183
BVU3380	conserved protein found in conjugative transposon TraM	P. vulgatus ∆BVU3433 expression only	B. vulgatus ∆tdk expression only	B. vulgatus ∆tdk expression only
BVU3381	conserved protein found in conjugative transposon TraN	P. vulgatus ∆BVU3433 expression only	B. vulgatus ∆tdk expression only	0.176091
BVU3382	hypothetical protein	P. vulgatus ∆BVU3433 expression only	B. vulgatus ∆tdk expression only	0
BVU3383	putative mobilization protein	P. vulgatus ∆BVU3433 expression only	0.778151	0.0791812
BVU3384	putative conjugative transposon gene TraX	P. vulgatus ∆BVU3433 expression only	-1	-1
BVU3385	hypothetical protein	-0.836501	0.42064	0.0334238
BVU3386	putative ATPase involved in DNA repair	-1	0.272541	-0.183446
BVU3387	hypothetical protein	-0.63743	0.151376	0.312929
BVU3388	hypothetical protein	-6.59856	B. vulgatus ∆tdk expression only	-0.126912
BVU3389	putative DNA mismatch repair protein mutS	-6.64648	B. vulgatus ∆tdk expression only	0.133748
BVU3390	putative DNA primase	-7.55363	B. vulgatus ∆tdk expression only	-0.584963
BVU3391	hypothetical protein	-8.17393	B. vulgatus ∆tdk expression only	-0.896164
BVU3392	hypothetical protein	-7.85798	B. vulgatus ∆tdk expression only	-0.604071
BVU3393	putative DNA topoisomerase I	-8.29462	B. vulgatus ∆tdk expression only	-1.0458
BVU3394	hypothetical protein	-8.28263	1.60206	-0.827819
BVU3395	hypothetical protein	-8.22802	B. vulgatus ∆tdk expression only	-1.17365
BVU3396	hypothetical protein	-8.08321	B. vulgatus ∆tdk expression only	-0.251539
BVU3397	hypothetical protein	P. vulgatus ∆BVU3433 expression only	undefined	P. vulgatus & B. thetaiotaomicron conjugation expression only
BVU3398	hypothetical protein	P. vulgatus ∆BVU3433 expression only	undefined	P. vulgatus & B. thetaiotaomicron conjugation expression only
BVU3399	hypothetical protein	P. vulgatus ∆BVU3433 expression only	B. vulgatus ∆tdk expression only	-2
BVU3400	hypothetical protein	P. vulgatus ∆BVU3433 expression only	undefined	P. vulgatus & B. thetaiotaomicron conjugation expression only
BVU3401	ATPase involved in chromosome partitioning	-6.60733	-1.30986	-0.196397
BVU3402	hypothetical protein	-5.70782	-0.125531	0.149298
BVU3403	conserved hypothetical protein, putative ribose phosphate pyrophosphokinase	0.09691	0.128318	0.077166
BVU3404	hypothetical protein	0.234083	0.400281	0.162303
BVU3405	putative phosphatase	0.0669468	0.295635	0.0868487
BVU3406	putative DNA processing enzyme DprA	0.0299632	0.46584	0.0656788
BVU3407	hypothetical protein	-3.45943	B. vulgatus ∆tdk expression only	-2.45943
BVU3408	hypothetical protein	-1.32193	-0.277534	0.217484
BVU3409	ATP-dependent exonuclease V, alpha subunit - helicase superfamily I member	-1.05063	-0.105933	0.313619
BVU3410	type I restriction enzyme HsdR, putative	-1.08092	0.0564201	0.443208
BVU3411	hypothetical protein	-0.934905	0.15708	0.43221
BVU3412	type I restriction-modification system S subunit	-0.856636	0.138693	0.418739
BVU3413	type I restriction-modification system M subunit	-1.20163	0.108053	0.235452
BVU3414	hypothetical protein	-1.72489	0.299406	0.343726
BVU3415	Putative Helix-turn-helix domain	-1.78727	0.242564	0.219956
BVU3416	hypothetical protein	undefined	undefined	P. vulgatus & B. thetaiotaomicron conjugation expression only
BVU3417	hypothetical protein	undefined	undefined	undefined
BVU3418	hypothetical protein	undefined	B. thetaiotaomicron ∆tdk pNBU2_erm IS4_PvCTn:tetQ_∆BVU3433 expression only	P. vulgatus & B. thetaiotaomicron conjugation expression only
BVU3419	hypothetical protein	undefined	B. vulgatus ∆tdk expression only	undefined
BVU3420	Putative Helix-turn-helix domain	-5.25424	0.283997	-0.0565835
BVU3421	putative ribose phosphate pyrophosphokinase	-2	-2.53051	0.352183
BVU3422	hypothetical protein	-2.22239	-0.29956	-0.387023
BVU3423	putative SOS-response transcriptional repressor	-2.41504	0.265652	-0.107676
BVU3426	Putative Helix-turn-helix domain	-2.22827	-0.295456	-2.2294
BVU3427	HNH endonuclease	-2.30705	0.0502271	-2.26979
BVU3428	DNA-binding protein HU	-1.39855	-0.0335526	-3.17557
BVU3429	Putative Helix-turn-helix domain	-2.92338	-0.0515303	-0.490103
BVU3430	DNA primase	-4.32992	-2.13358	0.127105
BVU_RS21735	Putative Helix-turn-helix domain	No expression	-1.43134	0.0791812
BVU3432	Putative Helix-turn-helix domain	-4.98185	-1.92497	0.263568
BVU_RS21835	hypothetical protein	-4.97062	-1.93318	0.361167
BVU3433	Putative Helix-turn-helix domain	No expression (∆BVU3433)	No expression (∆BVU3433)	-1.24679
Significant values are (q < 0.01) in bold
