# Supplementary material for: Tracking and characterization of a novel conjugative transposon identified by shotgun transposon mutagenesis
Source: Front Microbiol. 2024 Mar 26;15:1241582. doi: 10.3389/fmicb.2024.1241582 (PMC11005914; doi:10.3389/fmicb.2024.1241582)
Supplement: Supplementary file 5 [file Table_5.XLSX]

## Sheet: Sheet1
Table S5. Annotated regions of BVU3433 encoding PvCTn-like elements
Family	Species	Start	Stop	Genomic Strand	Length	BVU3433 homolog	BVU_RS21835 homolog	BVU3432 homolog	Integrase homolog	Genes of note
1	Phocaeicola vulgatus ATCC 8482	4200744	4276665	+	75922	BVU3433	BVU_RS21835	BVU3432	BVU3359	RM, ADP-ribosylglycohydrolase
1	Phocaeicola vulgatus VPI-42451	518982	532716	+	13735	BVG051495	BVG051494	BVG051493	BVG050470	RM
		1663040	1724883	+	61844
2	Bacteroides finegoldii DSM 17565	2137439	2196058	+	58620	BACFIN06730	BACFIN06729	BACFIN06728	BACFIN06664	RM
2	Bacteroides ovatus ATCC 8483	2564150	2632066	+	67917	BACOVA02352	BACOVA02351	BACOVA02350	BACOVA02269	RM, PF15569 immunity protein
2	Bacteroides ovatus D2	5795198	5873749	-	78552	BacD2010100022192	BacD2010100022187	BacD2010100022182	BacD2010100021832	RM, Lipocalin, patatin, thiF domains
2	Bacteroides ovatus 3_8_47FAA	1419789	1478398	-	58610	HMPREF101701100	HMPREF101701101	HMPREF101701102	HMPREF101701161	RM
2	Bacteroides caccae CL03T12C61	1831758	1899924	+	68167	HMPREF106101608	HMPREF106101607	HMPREF106101606	HMPREF106101544	RM
2	Phocaeicola vulgatus VPI-4025	4004881	4074777	-	69897	BVL013309	BVL013310	BVL013311	BVL013373	RM
2	Bacteroides uniformis VPI-C7-17	1652190	1710806	-	58617	BUE011375	BUE011376	BUE011377	BUE011436	RM
3	Phocaeicola vulgatus 3_1_40A	1725184	1790053	+	64870	HMPREF901101412	HMPREF901101411	HMPREF901101410a2	HMPREF901101342	Tellurium resistance
3	Phocaeicola vulgatus 4_3_47FAA	2736632	2801504	-	64873	BSFG01134	BSFG01135	BSFG01136	BSFG01205	Tellurium resistance
4	Phocaeicola dorei 5_1_36/D4	3907385	3993069	+	85685	BSEG02450	BSEG02449	BSEG02448	BSEG02367	DCM, HK, Z1, AIPR, Vsr
4	Phocaeicola dorei DSM 17855	2840705	2910347	-	69643	BACDOR02565	BACDOR02566	BACDOR02567	BACDOR02630	DCM, HK, Z1, AIPR, Vsr
4	Bacteroides fragilis HMW 615	3135589	3219038	+	83450	HMPREF120402563	HMPREF120402562	HMPREF120402561	HMPREF120402487	RM
4	Bacteroides thetaiotaomicron 7330	5183358	5255220	-	71863	Bthe7334223	Bthe7334224	Bthe7334225	Bthe7334294	DCM, HK, Z1, AIPR, Vsr
4	Bacteroides uniformis CL03T12C37	1996559	2066576	-	82493	HMPREF107301754	HMPREF107301755	HMPREF107301756	HMPREF107301821	DCM, HK, Z1, AIPR, Vsr
4	Phocaeicola uniformis VPI-909	2868579	2944678	-	76100	BUC092479	BUC092480	BUC092481	BUC092553	DCMs, HK, Vsr
4	Phocaeicola vulgatus VPI-2365	4638075	4708065	+	69991	BVL053895	BVL053893	BVL053892	BVL053833	Subtilase family
4	Parabacteroides johnsonii CL02T12C293	3627959	3698326	-	70368	HMPREF107702926	HMPREF107702927	HMPREF107702928	HMPREF107702985	RM, AIPR
4	Parabacteroides merdae CL09T00C403	750902	805075	-	66739	HMPREF107800645	HMPREF107800646	HMPREF107800647	HMPREF107800712	RM, Tellurite res., TonBs
1 CTn split on two genomic scaffolds.
2 Gene was manually predicted.
3 rluA-rmuA-ppdK genetic locus is disrupted in these species, however MGE is still inserted at the 3' end of the ppdK homolog.
