# Supplementary material for: Tracking and characterization of a novel conjugative transposon identified by shotgun transposon mutagenesis
Source: Front Microbiol. 2024 Mar 26;15:1241582. doi: 10.3389/fmicb.2024.1241582 (PMC11005914; doi:10.3389/fmicb.2024.1241582)
Supplement: Supplementary file 6 [file Table_6.XLSX]

## Sheet: Sheet1
Table S6. Table of metagenome samples screened for PvCTn
				Quality Filtered Results							Quality Filtered Results
Sample Name	Run	Raw Read Pairs	1P/2P	1U	2U		Sample Name	Run	Raw Read Pairs	1P/2P	1U	2U
PRJEB7774 – Salzburg, Austria
Healthy							CRC
SAMEA3136648	ERR688506	32474886	31500976	781417	130949		SAMEA3136748	ERR688505	20056458	17120791	1924569	456599
SAMEA3136638	ERR688507	29839288	27629753	1536448	377573		SAMEA3136769	ERR688513	26382550	23148453	1886754	673822
SAMEA3136670	ERR688509	25513317	22956180	1729273	402693		SAMEA3136751	ERR688515	25837477	22154313	2307252	650980
SAMEA3136657	ERR688510	24762672	21899615	1909649	441081		SAMEA3136738	ERR688517	25516040	22348148	1699160	864153
SAMEA3136660	ERR688511	19835598	18146290	1168779	269448		SAMEA3136747	ERR688521	26617685	23363876	2109163	540233
SAMEA3136630	ERR688514	24050022	21957535	1303313	414249		SAMEA3136743	ERR688525	23424383	21506970	1291862	341336
SAMEA3136634	ERR688516	21177564	19365815	1072283	414820		SAMEA3136754	ERR688527	29927254	25538097	2816303	755114
SAMEA3136674	ERR688518	24213175	21783321	1590836	424402		SAMEA3136765	ERR688534	31308192	27553544	2098063	943387
SAMEA3136663	ERR688520	22844950	20851435	1324262	365873		SAMEA3136724	ERR688541	31580158	30080886	1158447	232528
SAMEA3136676	ERR688523	25384083	22771994	1778256	405107		SAMEA3136755	ERR688547	23261680	20252830	1949666	500972
SAMEA3136644	ERR688528	28603351	25652386	1903062	563599		SAMEA3136766	ERR688548	29363386	26464203	1824104	559229
SAMEA3136654	ERR688529	28854500	25278136	2255504	656125		SAMEA3136728	ERR688553	27886772	24684593	1815256	777589
SAMEA3136673	ERR688530	27980088	25205102	1770597	524755		SAMEA3136756	ERR688558	24446743	21264618	2008163	577340
SAMEA3136665	ERR688532	22703007	20313287	1609182	382995		SAMEA3136753	ERR688567	23197613	20269436	1976574	467848
SAMEA3136664	ERR688533	26484125	24467102	1356007	370229		SAMEA3136737	ERR688568	19520755	17711436	958219	529747
SAMEA3136656	ERR688535	31034101	27839909	2091850	546949		SAMEA3136726	ERR688569	31222562	30399151	665767	122672
SAMEA3136650	ERR688537	29365450	26639334	1592798	592340		SAMEA3136734	ERR688570	22124801	19330652	1699641	584116
SAMEA3136626	ERR688539	29307692	28063907	888827	284106		SAMEA3136758	ERR688571	29360386	26041846	2156881	549735
SAMEA3136668	ERR688543	19512735	17215004	1596325	344368		SAMEA3136750	ERR688572	32431127	28142253	2744436	726532
SAMEA3136645	ERR688544	25741116	22514410	2102255	544464		SAMEA3136742	ERR688573	27671795	23877181	2392507	682740
SAMEA3136662	ERR688550	23763998	21764681	1390537	328620		SAMEA3136760	ERR688574	27911137	23544063	2495254	877899
SAMEA3136667	ERR688551	23118858	20542237	1724685	426942		SAMEA3136727	ERR688575	30227502	26307887	2176736	966233
SAMEA3136624	ERR688552	24414011	20697687	1660047	1453198		SAMEA3136752	ERR688576	29991991	25620107	2740581	762503
SAMEA3136625	ERR688556	21976389	17845927	2268584	892454		SAMEA3136740	ERR688577	28686450	24907264	2179193	870821
SAMEA3136679	ERR688557	21517664	19004987	1687479	381070		SAMEA3136731	ERR688578	27061552	23346907	1999026	959928
SAMEA3136632	ERR688559	32818713	30279788	1436562	659788		SAMEA3136729	ERR688579	25170549	18984930	2423842	2393583
SAMEA3136677	ERR688561	25549375	23216784	1612759	366829		SAMEA3136767	ERR688580	27416746	23252209	2647479	693101
SAMEA3136633	ERR688562	29099906	26163139	1886410	494954		SAMEA3136761	ERR688581	30717938	28355657	1600857	405836
SAMEA3136646	ERR688563	24787138	22631499	1438110	370614		SAMEA3136725	ERR688582	33201178	29795875	2121171	783191
SAMEA3136652	ERR688564	29786700	27864235	1340236	369976		SAMEA3136763	ERR688583	36202656	31701516	2881887	789167
SAMEA3136658	ERR688565	27165858	23932485	2161241	513292		SAMEA3136732	ERR688618	25369054	21947347	1890208	844156
SAMEA3136623	ERR688566	19453783	17895660	957878	325598		SAMEA3136746	ERR688634	29017379	25071811	2609666	598369
SAMEA3136629	ERR688590	20201402	18516884	1040597	344990		SAMEA3136759	ERR688635	22537125	18982007	2235431	604087
SAMEA3136675	ERR688593	21987677	19762400	1491886	379176		SAMEA3136733	ERR688636	28120088	24910152	1818183	786134
SAMEA3136639	ERR688594	21835542	19410511	1558486	420499		SAMEA3136757	ERR688637	30100955	26304393	2453814	622849
SAMEA3136678	ERR688595	22482098	19852628	1752157	407579		SAMEA3136768	ERR688638	36858391	30823685	3953816	891544
SAMEA3136651	ERR688596	28090317	24699479	2164374	588374		SAMEA3136749	ERR688639	25919573	22224635	2433846	574300
SAMEA3136636	ERR688598	28370594	25294774	2048095	495454		SAMEA3136730	ERR688640	28651553	24795885	2232362	853420
SAMEA3136655	ERR688599	26625167	23926021	1804683	430935		SAMEA3136744	ERR688641	28467172	25223946	2106670	555329
SAMEA3136627	ERR688600	23383277	21396836	1287874	545453		SAMEA3136764	ERR688642	31804185	27775516	2492354	768297
SAMEA3136631	ERR688603	24780764	22812464	1257699	361687		SAMEA3136735	ERR688643	24539947	22137592	1352441	630814
SAMEA3136666	ERR688605	20578474	18625276	1330451	320960		SAMEA3136745	ERR688644	23237641	20268916	1899280	500927
SAMEA3136640	ERR688606	27786037	25327434	1635315	433266		SAMEA3136741	ERR688647	26712989	23686757	1895307	565892
SAMEA3136649	ERR688607	19278860	17600913	1154371	266110		SAMEA3136739	ERR688649	24786392	22485881	1235640	681228
SAMEA3136672	ERR688608	23631423	21130414	1669313	401227		SAMEA3136762	ERR688650	33015193	28746655	2728882	730228
SAMEA3136642	ERR688610	28554120	25584471	1960312	517860		SAMEA3136736	ERR688651	21302038	18909782	1343479	612675
SAMEA3136628	ERR688612	20163192	18279124	1154805	373272
SAMEA3136671	ERR688614	22585513	20337400	1513854	388132
SAMEA3136653	ERR688616	21617085	19122657	1568862	472074
SAMEA3136643	ERR688617	20561125	18390990	1384565	397214
SAMEA3136641	ERR688619	32723661	29252759	2104514	693827
SAMEA3136637	ERR688622	24583040	19525739	2539731	1133355
SAMEA3136659	ERR688624	30665000	27249450	2178947	648864
SAMEA3136669	ERR688646	26879103	24215309	1758560	467435
SAMEA3136647	ERR688648	23309322	20744586	1433690	587253
SAMEA3178936	ERR710426	23997592	22450542	947315	305832
SAMEA3178937	ERR710427	27127751	24987201	1328101	392099
SAMEA3178938	ERR710428	25133862	22997197	1326587	388372
SAMEA3178939	ERR710429	20376523	17979686	1673051	274384
SAMEA3178940	ERR710430	17301869	15481528	1331566	180052
SAMEA3178943	ERR710432	25550387	23612068	1183650	374892
PRJEB12449 – Hong Kong, China
Healthy							CRC
MMRS11932626ST-27-0-0	ERR1293879	4165813	4165723	89	1		MMRS12272136ST-27-0-0	ERR1293875	7958522	7371992	281977	265780
MMRS17603756ST-27-0-0	ERR1293814	8700361	7894696	484792	265598		MMRS14379078ST-27-0-0	ERR1293545	7669488	7211573	255191	177883
MMRS20257302ST-27-0-0	ERR1293758	6487580	5896949	309853	232747		MMRS14602194ST-27-0-0	ERR1293810	9360213	8676523	389789	255755
MMRS25211151ST-27-0-0	ERR1293702	6445549	5993043	289161	144162		MMRS15137911ST-27-0-0	ERR1293915	7654891	6975973	368728	268348
MMRS29805707ST-27-0-0	ERR1293710	8569687	8569603	60	24		MMRS16644320ST-27-0-0	ERR1293738	11336913	10470880	487292	320279
MMRS32573774ST-27-0-0	ERR1293670	8109956	8109893	52	11		MMRS18295921ST-27-0-0	ERR1293565	8719308	8204698	291066	197228
MMRS33294861ST-27-0-0	ERR1293666	7372625	6701284	373654	247558		MMRS24340226ST-27-0-0	ERR1293581	5982791	4960047	644203	281985
MMRS34569532ST-27-0-0	ERR1293862	7391296	6746362	368812	227674		MMRS25641480ST-27-0-0	ERR1293750	9465476	8623873	490748	290118
MMRS35808664ST-27-0-0	ERR1293818	9546412	8679346	537972	272809		MMRS31306426ST-27-0-0	ERR1293674	4881834	4052301	521541	228637
MMRS36405092ST-27-0-0	ERR1293509	6481635	6481608	9	18		MMRS34525504ST-27-0-0	ERR1293792	5294840	4562516	431125	239223
MMRS38861560ST-27-0-0	ERR1293847	8803195	8066802	400699	276927		MMRS41266697ST-27-0-0	ERR1293798	7550634	6922418	306425	274202
MMRS38954404ST-27-0-0	ERR1293794	9070717	8238122	490333	282007		MMRS41711735ST-27-0-0	ERR1293678	4361080	3472509	574590	225675
MMRS39415781ST-27-0-0	ERR1293890	9078459	9078310	138	11		MMRS42780924ST-27-0-0	ERR1293894	16927053	15352981	930221	530297
MMRS39582183ST-27-0-0	ERR1293662	7283007	6678628	334839	233266		MMRS43563715ST-27-0-0	ERR1293906	7592250	6928265	359929	255025
MMRS40913371ST-27-0-0	ERR1293871	8953361	8194943	422473	281575		MMRS43939546ST-27-0-0	ERR1293726	9987060	9192380	436915	300857
MMRS51307502ST-27-0-0	ERR1293926	6324255	5463722	478472	305826		MMRS44197125ST-27-0-0	ERR1293730	5044382	4527593	264701	203983
MMRS51737257ST-27-0-0	ERR1293609	10775417	9820550	474399	406638		MMRS44203591ST-27-0-0	ERR1293622	4964689	4207199	480879	209419
MMRS54246132ST-27-0-0	ERR1293694	8112395	6987506	636651	392830		MMRS44587603ST-27-0-0	ERR1293827	6001523	5527876	274737	173278
MMRS56137463ST-27-0-0	ERR1293754	8835619	8564488	155572	108716		MMRS47662059ST-27-0-0	ERR1293577	4957021	4040592	582020	246074
MMRS57276462ST-27-0-0	ERR1293593	8145402	7515092	343589	245594		MMRS47685461ST-27-0-0	ERR1293746	8354177	7625735	372328	296883
MMRS57569834ST-27-0-0	ERR1293597	7864862	7864799	35	28		MMRS51410669ST-27-0-0	ERR1293613	6662166	6132419	296647	201640
MMRS61683006ST-27-0-0	ERR1293930	12765378	11857109	521304	337380		MMRS51728985ST-27-0-0	ERR1293557	473328	436751	20680	13174
MMRS62192467ST-27-0-0	ERR1293854	7718788	7230216	266472	196306		MMRS54316675ST-27-0-0	ERR1293634	7712194	6896394	464095	290842
MMRS62666492ST-27-0-0	ERR1293549	6440038	6439965	48	25		MMRS55294627ST-27-0-0	ERR1293722	8669359	8001592	373719	252707
MMRS64281551ST-27-0-0	ERR1293525	7573520	7052014	285669	204484		MMRS59699117ST-27-0-0	ERR1293573	5558353	5092169	234455	195148
MMRS65742083ST-27-0-0	ERR1293698	8781106	7896657	540077	284544		MMRS62376181ST-27-0-0	ERR1293537	8782706	8209737	317444	224856
MMRS65862658ST-27-0-0	ERR1293911	8484754	7834599	343980	269866		MMRS64281211ST-27-0-0	ERR1293837	9824906	9029274	446211	289045
MMRS66868025ST-27-0-0	ERR1293505	7181410	6204249	537823	353507		MMRS65205033ST-27-0-0	ERR1293529	5945244	5448397	267831	189003
MMRS67096717ST-27-0-0	ERR1293553	4702076	3988457	415240	236359		MMRS65945127ST-27-0-0	ERR1293690	8536642	8192225	214461	120063
MMRS68630931ST-27-0-0	ERR1293626	7845816	7218205	320503	258127		MMRS67247116ST-27-0-0	ERR1293654	11744915	11744842	45	28
MMRS73787048ST-27-0-0	ERR1293770	9028424	8342094	351603	293779		MMRS68910755ST-27-0-0	ERR1293630	8364630	7624826	374371	301325
MMRS79893829ST-27-0-0	ERR1293714	4788801	3877457	552439	265956		MMRS71762412ST-27-0-0	ERR1293605	8200562	7406233	451931	279918
MMRS81130264ST-27-0-0	ERR1293923	8437556	8437399	153	4		MMRS72802364ST-27-0-0	ERR1293569	8532435	7887609	341923	267853
MMRS81135225ST-27-0-0	ERR1293513	9189906	8562391	336173	263997		MMRS72980899ST-27-0-0	ERR1293766	8690800	7992027	392779	253373
MMRS84085284ST-27-0-0	ERR1293533	7797273	7797242	25	6		MMRS77018926ST-27-0-0	ERR1293658	9053685	7935940	634556	383674
MMRS84159866ST-27-0-0	ERR1293686	8552994	7850932	376328	284239		MMRS77321055ST-27-0-0	ERR1293517	7793635	7411710	214712	150796
MMRS85438660ST-27-0-0	ERR1293778	8405926	7811136	308455	255805		MMRS77487595ST-27-0-0	ERR1293786	7912666	7158548	422633	285752
MMRS85548821ST-27-0-0	ERR1293706	7719859	7719838	10	11		MMRS78791111ST-27-0-0	ERR1293830	8059625	7441309	327003	253515
MMRS86168210ST-27-0-0	ERR1293682	6266439	5370910	487363	317723		MMRS80093644ST-27-0-0	ERR1293646	6656716	6064492	312949	243149
MMRS87723283ST-27-0-0	ERR1293867	9069691	8343567	398657	276355		MMRS81194191ST-27-0-0	ERR1293883	6549745	6036572	245947	225338
MMRS88581325ST-27-0-0	ERR1293782	7563080	7051992	295574	186984		MMRS81671217ST-27-0-0	ERR1293886	8792592	8792138	439	15
MMRS91297590ST-27-0-0	ERR1293585	5213787	4283766	543900	290430		MMRS84954772ST-27-0-0	ERR1293903	9324920	8592759	412645	269206
MMRS92546335ST-27-0-0	ERR1293589	4487796	3852513	379424	204109		MMRS85382779ST-27-0-0	ERR1293734	7441983	6921603	288598	204261
MMRS93621581ST-27-0-0	ERR1293806	10039947	9181750	497869	299466		MMRS86178473ST-27-0-0	ERR1293521	8002007	7252300	433874	260150
MMRS94549160ST-27-0-0	ERR1293742	8433256	8012343	220616	181265		MMRS86958796ST-27-0-0	ERR1293720	4862033	4015269	541690	225648
MMRS95277876ST-27-0-0	ERR1293898	4668761	4668705	50	6		MMRS90191266ST-27-0-0	ERR1293774	7719851	6857229	493978	302814
MMRS95479054ST-27-0-0	ERR1293802	8469848	8355692	67335	45591		MMRS92544445ST-27-0-0	ERR1293842	9219995	8503720	358655	316618
MMRS95674036ST-27-0-0	ERR1293601	5399558	4960577	253281	152690		MMRS93508324ST-27-0-0	ERR1293638	7895629	7342799	301901	224476
MMRS97307143ST-27-0-0	ERR1293850	7363809	6579348	450299	274355		MMRS96422329ST-27-0-0	ERR1293822	5721665	5226743	247197	207597
							MMRS97052561ST-27-0-0	ERR1293561	10360805	9388500	570062	332922
							MMRS97327636ST-27-0-0	ERR1293934	7314317	6850510	265455	176296
							MMRS99045180ST-27-0-0	ERR1293501	5179510	4803045	198999	150638
PRJEB10878 – Washington DC, USA
Healthy							CRC
SAMEA3541477	ERR1018193	30614519	24387823	3217681	1245254		SAMEA3541469	ERR1018185	30374603	24816830	2490258	1478727
SAMEA3541479	ERR1018195	32082108	26398574	2954176	1256651		SAMEA3541470	ERR1018186	26427396	20230611	2889137	1653758
SAMEA3541489	ERR1018205	28517594	23087399	2750310	1226523		SAMEA3541471	ERR1018187	29936691	24186351	2589639	1451782
SAMEA3541493	ERR1018209	28067170	23260103	2496838	1239547		SAMEA3541472	ERR1018188	27880851	22812194	2543300	1162750
SAMEA3541501	ERR1018217	31665069	29704168	1314513	476643		SAMEA3541473	ERR1018189	32217415	24266308	4093531	1819887
SAMEA3541516	ERR1018232	33032051	29840803	1852002	725755		SAMEA3541474	ERR1018190	26051114	20648261	2743538	1155414
SAMEA3541517	ERR1018233	35214496	32410402	1653101	598108		SAMEA3541475	ERR1018191	31228455	25077746	3094275	1358360
SAMEA3541518	ERR1018234	30808659	26379380	2236902	1058611		SAMEA3541476	ERR1018192	30036687	27040632	2110547	566308
SAMEA3541519	ERR1018235	34236068	31054194	1896828	643663		SAMEA3541478	ERR1018194	30736143	24436806	3203675	1394480
SAMEA3541520	ERR1018236	34767133	31907904	1649156	634381		SAMEA3541480	ERR1018196	33075319	27211759	3175181	1247463
SAMEA3541521	ERR1018237	34002045	30793356	1708169	775875		SAMEA3541481	ERR1018197	30037451	25088656	2256506	1358820
SAMEA3541522	ERR1018238	36038719	32758509	1897918	728056		SAMEA3541482	ERR1018198	28675806	21853107	3156627	1779338
SAMEA3541523	ERR1018239	29579886	26099199	1799705	872837		SAMEA3541483	ERR1018199	14794931	11935241	1447011	734738
SAMEA3541524	ERR1018240	33739277	31105234	1442445	641972		SAMEA3541484	ERR1018200	29273446	24524977	2201835	1242269
SAMEA3541525	ERR1018241	33659451	30969939	1516656	605596		SAMEA3541485	ERR1018201	28292499	21330735	3740310	1509969
SAMEA3541526	ERR1018242	31921893	27882019	2182128	1249348		SAMEA3541486	ERR1018202	25646078	21047454	2226962	1115020
SAMEA3541527	ERR1018243	31904075	29053816	1546074	657274		SAMEA3541487	ERR1018203	27058316	22645540	2392934	907983
SAMEA3541528	ERR1018244	30260317	27842015	1249573	662701		SAMEA3541488	ERR1018204	28324241	20159828	4433475	1551343
SAMEA3541529	ERR1018245	26349074	21251220	2144391	2029421		SAMEA3541490	ERR1018206	31129040	24660414	3651579	1324130
SAMEA3541530	ERR1018246	26394471	24099613	1340463	493332		SAMEA3541491	ERR1018207	22818639	18121977	2241650	1216626
SAMEA3541531	ERR1018247	28557198	25523016	1686292	678544		SAMEA3541492	ERR1018208	29411059	22074465	3499200	1832374
SAMEA3541532	ERR1018248	29295754	26790722	1467544	550008		SAMEA3541494	ERR1018210	30410236	25645951	3580149	582295
SAMEA3541533	ERR1018249	24846934	21091358	1730635	1414147		SAMEA3541495	ERR1018211	30968869	24359904	3206336	1514417
SAMEA3541534	ERR1018250	23762242	21126641	1565173	533541		SAMEA3541496	ERR1018212	29832977	24020524	2830471	1343282
SAMEA3541535	ERR1018251	27749839	25701522	1281615	558917		SAMEA3541497	ERR1018213	28738139	22199125	3715741	1253332
SAMEA3541536	ERR1018252	23156930	21629672	1065516	339347		SAMEA3541498	ERR1018214	31174741	29154633	1375035	471450
SAMEA3541537	ERR1018253	24245250	18162331	2494824	2200560		SAMEA3541499	ERR1018215	35808593	29781354	2436299	2494302
SAMEA3541538	ERR1018254	28353974	25811711	1347776	647862		SAMEA3541500	ERR1018216	23514642	17896665	2199404	2173654
SAMEA3541539	ERR1018255	22009545	17196663	2031889	1812561		SAMEA3541503	ERR1018219	36185222	33142591	1811068	660978
SAMEA3541540	ERR1018256	22452181	20552328	1134319	407334		SAMEA3541504	ERR1018220	34079841	31596467	1489121	550530
SAMEA3541541	ERR1018257	30797686	28125625	1391576	740162		SAMEA3541505	ERR1018221	30593520	28196079	1603452	585715
SAMEA3541542	ERR1018258	28981180	27124859	1262800	434843		SAMEA3541506	ERR1018222	28517493	24801937	2135858	730665
SAMEA3541543	ERR1018259	28280953	26578521	1189354	387925		SAMEA3541507	ERR1018223	30667313	27769253	1562998	770078
SAMEA3541544	ERR1018260	30977906	26403645	2076711	1719330		SAMEA3541508	ERR1018224	25154452	23686054	983027	362974
SAMEA3541545	ERR1018261	27160683	22350445	2192080	1738038		SAMEA3541509	ERR1018225	21602596	19731913	1046480	433372
SAMEA3541546	ERR1018262	38631754	35034619	1841223	931772		SAMEA3541510	ERR1018226	34219487	30802487	1933594	729119
SAMEA3541547	ERR1018263	27789674	25516354	1282361	544805		SAMEA3541511	ERR1018227	36130113	33211467	1628049	685745
SAMEA3541548	ERR1018264	29519443	22804527	3034077	2259891		SAMEA3541512	ERR1018228	31284880	28257677	1675262	673884
SAMEA3541549	ERR1018265	31392044	28919425	1415514	578525		SAMEA3541513	ERR1018229	29269564	26762401	1613461	645947
SAMEA3541550	ERR1018266	30987813	28328767	1421582	656155		SAMEA3541514	ERR1018230	29992194	26731872	1849939	697752
SAMEA3541551	ERR1018267	25735887	22122383	1881978	1160489		SAMEA3541515	ERR1018231	26813809	24586299	1250570	551199
SAMEA3541552	ERR1018268	29182339	26713033	1315906	628449		SAMEA3541563	ERR1018279	31890697	25159838	3143993	2068840
SAMEA3541553	ERR1018269	30338245	28187869	1220558	522724		SAMEA3541564	ERR1018280	32566793	26538027	3040322	1854786
SAMEA3541554	ERR1018270	31670543	29452872	1266028	525001		SAMEA3541565	ERR1018281	26093875	18285621	4917065	1106664
SAMEA3541555	ERR1018271	27595011	22142021	2443846	1989149		SAMEA3541566	ERR1018282	28451973	20971996	4820812	1049654
SAMEA3541556	ERR1018272	30126113	26766382	1997547	671678		SAMEA3541567	ERR1018283	25622872	18944859	4251322	966771
SAMEA3541557	ERR1018273	31464688	28774725	1708166	722711		SAMEA3541568	ERR1018284	25906119	18955161	4393128	1125739
SAMEA3541558	ERR1018274	31640182	30041933	1160716	330676		SAMEA3541569	ERR1018285	31074892	22909304	5149003	1215448
SAMEA3541559	ERR1018275	21608942	19422429	1292214	492968		SAMEA3541570	ERR1018286	27860482	22540404	3272015	989906
SAMEA3541560	ERR1018276	22094138	20357644	993142	406869		SAMEA3541571	ERR1018287	18445604	17753299	660318	26879
SAMEA3541561	ERR1018277	30335506	28132994	1152001	604681		SAMEA3541572	ERR1018288	19465986	14850451	2335105	1297291
SAMEA3541562	ERR1018278	31661345	26970171	2238000	1694979		SAMEA3541573	ERR1018289	17512836	13929978	1877108	1033315
SAMEA3541592	ERR1018308	29040137	26542894	1598412	479960		SAMEA3541574	ERR1018290	19143105	15267408	1922746	1170634
SAMEA3541593	ERR1018309	28609717	25838673	1794450	477649		SAMEA3541575	ERR1018291	19210534	14986972	2155558	1223306
							SAMEA3541576	ERR1018292	18172884	14745924	1730178	1041571
							SAMEA3541577	ERR1018293	18512218	14940036	1833387	1049881
							SAMEA3541578	ERR1018294	20203586	15166711	2343330	1518766
							SAMEA3541579	ERR1018295	21211853	17125486	2054185	1230862
							SAMEA3541580	ERR1018296	5480782	5074627	270138	67884
							SAMEA3541581	ERR1018297	24143910	19133953	2372980	1585561
							SAMEA3541582	ERR1018298	18813807	17094188	1152125	438353
							SAMEA3541583	ERR1018299	25269573	23571955	1132747	285968
							SAMEA3541584	ERR1018300	20120144	15980123	2044408	1222152
							SAMEA3541585	ERR1018301	22170740	20236861	1273100	316094
							SAMEA3541586	ERR1018302	32725364	30754526	1299655	368070
							SAMEA3541587	ERR1018303	28657938	25787201	1910726	451870
							SAMEA3541588	ERR1018304	29521220	27119416	1587359	409277
							SAMEA3541589	ERR1018305	29259097	26891840	1561941	389517
							SAMEA3541590	ERR1018306	24678251	22751365	1271764	366077
							SAMEA3541591	ERR1018307	25535223	23306394	1479880	355618
							SAMEA3541594	ERR1018310	33093058	30020405	1939704	582353
							SAMEA3541595	ERR1018311	29394943	27524800	1104984	487683
							SAMEA3541596	ERR1018312	31669978	29454219	1292438	571578
